# Supplementary material for: Unlocking the Functional Potential of Lonicera caerulea: Chemical Profile, Antioxidant, and α-Amylase and α-Glucosidase Inhibitory Activities of Extracts from Ripe, Unripe, and Lactofermented Fruits
Source: Biomolecules. 2026 May 1;16(5):673. doi: 10.3390/biom16050673 (PMC13204703; doi:10.3390/biom16050673)
Supplement: Supplementary file 1 [file biomolecules-16-00673-s001.zip]

Archive with 1 entries (1 files):
- biomolecules-4262367-supplementary.pdf
